# Supplementary material for: Recurrent pregnancy loss: systematic review and meta-analysis of overall prevalence and the distribution of major etiological categories
Source: Front Med (Lausanne). 2026 Apr 1;13:1805994. doi: 10.3389/fmed.2026.1805994 (PMC13079578; doi:10.3389/fmed.2026.1805994)
Supplement: SUPPLEMENTARY FIGURE S1 — Sensitivity analyses for the proportion of the major etiological categories of recurrent pregnancy loss, by excluding studies rated as high risk of bias. [file Data_sheet_1.zip]

Archive with 36 entries (35 files):
- Supplementary Figures/
- Supplementary Figures/SuppFig01.tiff
- Supplementary Figures/SuppFig02.tiff
- Supplementary Figures/SuppFig03.tiff
- Supplementary Figures/SuppFig04.tiff
- Supplementary Figures/SuppFig05.tiff
- Supplementary Figures/SuppFig06.tiff
- Supplementary Figures/SuppFig07.tiff
- Supplementary Figures/SuppFig08.tiff
- Supplementary Figures/SuppFig09.tiff
- Supplementary Figures/SuppFig10.tiff
- Supplementary Figures/SuppFig11.tiff
- Supplementary Figures/SuppFig12.tiff
- Supplementary Figures/SuppFig13.tiff
- Supplementary Figures/SuppFig14.tiff
- Supplementary Figures/SuppFig15.tiff
- Supplementary Figures/SuppFig16.tiff
- Supplementary Figures/SuppFig17.tiff
- Supplementary Figures/SuppFig18.tiff
- Supplementary Figures/SuppFig19.tiff
- Supplementary Figures/SuppFig20.tiff
- Supplementary Figures/SuppFig21.tiff
- Supplementary Figures/SuppFig22.tiff
- Supplementary Figures/SuppFig23.tiff
- Supplementary Figures/SuppFig24.tiff
- Supplementary Figures/SuppFig25.tiff
- Supplementary Figures/SuppFig26.tiff
- Supplementary Figures/SuppFig27.tiff
- Supplementary Figures/SuppFig28.tiff
- Supplementary Figures/SuppFig29.tiff
- Supplementary Figures/SuppFig30.tiff
- Supplementary Figures/SuppFig31.tiff
- Supplementary Figures/SuppFig32.tiff
- Supplementary Figures/SuppFig33.tiff
- Supplementary Figures/SuppFig34.tiff
- Supplementary Figures/SuppFig35.tiff
