# Supplementary material for: Recurrent pregnancy loss: systematic review and meta-analysis of overall prevalence and the distribution of major etiological categories
Source: Front Med (Lausanne). 2026 Apr 1;13:1805994. doi: 10.3389/fmed.2026.1805994 (PMC13079578; doi:10.3389/fmed.2026.1805994)
Supplement: Supplementary file 2 [file Data_sheet_2.zip]

Archive with 14 entries (13 files):
- Supplementary Tables/
- Supplementary Tables/New Supplementary Table 2.docx
- Supplementary Tables/NEW Supplementary Table 4.docx
- Supplementary Tables/Supplementary Table 1.docx
- Supplementary Tables/Supplementary Table 3.xlsx
- Supplementary Tables/SupplementaryTable 7.xlsx
- Supplementary Tables/SuppTable05.docx
- Supplementary Tables/SuppTable10.docx
- Supplementary Tables/SuppTable11.docx
- Supplementary Tables/SuppTable12.docx
- Supplementary Tables/SuppTable13.docx
- Supplementary Tables/SuppTable6.docx
- Supplementary Tables/SuppTable8.docx
- Supplementary Tables/SuppTable9.docx
