# Supplementary material for: Recurrent pregnancy loss: systematic review and meta-analysis of overall prevalence and the distribution of major etiological categories
Source: Front Med (Lausanne). 2026 Apr 1;13:1805994. doi: 10.3389/fmed.2026.1805994 (PMC13079578; doi:10.3389/fmed.2026.1805994)
Supplement: Supplementary file 2 [file Data_sheet_2.zip › Supplementary Tables/Supplementary Table 3.xlsx]

## Sheet: Overall Prevalence of Recurrent
study	responders	sampleSize	Year	Region	subgroup	Denominator used for calculation
Mehta et al. (2021)	89	14564	2021	India	Overall prevalence	Antenatal patients who were admitted both in routine and emergency hours from January 2018 to June 2019 in the Department of Obstetrics and Gynaecology, M.G.M. Medical College and M.Y. Hospital, Indore.
Westergaard et al. (2020)	10691	1370896	2020	Denmark	Overall prevalence	Ever-pregnant women (women who have been pregnant at least once, regardless of the outcome of the pregnancy, including pregnancies that resulted in live births, stillbirths, miscarriages, or other pregnancy losses) aged 12 to 40 years in Denmark between January 1, 1977, and October 5, 2016.
