# Supplementary material for: Recurrent pregnancy loss: systematic review and meta-analysis of overall prevalence and the distribution of major etiological categories
Source: Front Med (Lausanne). 2026 Apr 1;13:1805994. doi: 10.3389/fmed.2026.1805994 (PMC13079578; doi:10.3389/fmed.2026.1805994)
Supplement: Supplementary file 2 [file Data_sheet_2.zip › Supplementary Tables/SupplementaryTable 7.xlsx]

## Sheet: Idiopathic Rec. Pregnancy Loss
study	responders	sampleSize	Definition	subgroup	Excluded/investigated causes
Ali et al. (2020)	112	280	Idiopathic RPL	Idiopathic recurrent pregnancy loss	Uterine abnormalities, endocrinological disorders, parental and embryonic abnormalities, autoimmune defects, infections, vitamin D deficiency, psychological disorders, obesity and thrombophilic factors.
Bilibio et al. (2018)	4	59	No apparent cause	Idiopathic recurrent pregnancy loss	Karyotype of the abortion material; Autoimmune markers (FAN, antinucleosome, lupus anticoagulant, anticardiolipin IgG/IgM, antithyroglobulin, anti-DNA, CH50, C3, anti-TPO, TRAb); Alloimunes markers (NK cell activity), Acquired thrombophilia (protein C and S deficiencies, homocysteine, and antithrombin III); Hereditary thrombophilia (factor II, factor V, MTHFR A1298C and C677T).
Coccia et al. (2014)	114	239	Unexplained RPL	Idiopathic recurrent pregnancy loss	Thrombophilia screening (factor V Leiden (F5 R506Q mutation), prothrombin gene mutation, protein S and C deficiency, hyperhomocysteinemia, lupus anticoagulant, anticardiolipin antibodies, and anti-B2 glycoprotein I antibodies), parental karyotypic evaluation, endocrine screening (basal follicle-stimulating hormone (FSH), luteinizing hormone, 17-b estradiol, thyroid function, glucose, and insulin …
Dasari et al. (2022)	194	323	Idiopathic RPL	Idiopathic recurrent pregnancy loss	Anatomical causes (uterine anomaly and cervical incompetence), foetal anomaly, endocrine causes (hypothyroidism, gestational DM, type 2 DM, Polycystic ovary syndrome), thrombophilia, and infections.
Diejomaoh et al. (2002)	32	90	unexplained or Idiopathic miscarriages	Idiopathic recurrent pregnancy loss	Chromosome anomaly (parental), uterine anomaly, cervical incompetence, allo-immune factors, toxoplasmosis, bacterial vaginosis, positive antiphospholipid antibodies and PCOS.
Diejomaoh et al. (2003)	20	50	Unexplained RPL (no identified cause)	Idiopathic recurrent pregnancy loss	Chromosome anomaly (parental karyotype studies), uterine anomaly, cervical incompetence, antiphospholipid syndrome, PCOS with or without infections, hypothyroidism, and poorly controlled diabetes.
Drakeley et al. (1998)	59	158	Idiopathic (no cause identified)	Idiopathic recurrent pregnancy loss	Cervical and vaginal swabs were taken for chlamydia, mycoplasma and bacterial vaginosis. A hysteroscopy was performed as a day case under general anaesthetic or as an out-patient, noting cervical length and resistance to Hegar dilators. Blood was taken for chromosomal abnormalities (both partners); full blood count; thyroid function; diabetes and auto-immune disease. An antiphospholipid screen (A…
Eltayeb et al. (2014)	150	290	Unexplained RPL	Idiopathic recurrent pregnancy loss	Peripheral blood karyotyping for both partners, thrombophilia screen for activated protein C resistance, protein C and protein S levels, antithrombin III, anticardiolipin IgM and IgG antibodies, lupus anticoagulant, anti-Beta 2 glycoprotein anticoagulant antibodies, anti-nuclear antibodies, serological test for toxoplasmosis, cytomegalovirus, human immunodeficiency virus, and syphilis infections,…
Habayeb et al. (2004)	103	189	Idiopathic RPL	Idiopathic recurrent pregnancy loss	Full blood count, Thyroid function tests (free testosterone, thyroid-stimulating hormone), Thyroid peroxidase antibody, Hb A1c, Karyotyping (female and male), Autoantibody screen (antinuclear, mitochondrial, smooth muscle, reticulin, parietal, liver kidney microsomal antibodies and rheumatoid factor), Hormone profile (LH, FSH, prolactin, testosterone, and dehydroepiandrosterone sulphate), Lupus a…
Jivraj et al. (2001)	61	162	Unexplained (all investigations normal)	Idiopathic recurrent pregnancy loss	Chromosomal analysis of both partners, pelvic ultrasonography, hysterosalpingogram, thyroid function test, prolactin, day 5 follicle stimulating hormone and luteinizing hormone, day 21 progesterone, autoantibody screen, and a comprehensive coagulation study. The latter included lupus anticoagulant, anticardioliping IgG and IgM antibodies, and screening for prothrombotic states including antithrom…
Kutteh et al. (2017)	2	65	Unexplained RPL (normal RPL workup and euploid miscarriage)	Idiopathic recurrent pregnancy loss with euploid loss	karyotyping for parental chromosomal abnormalities, and 23-chromosome microarray on miscarriage tissue; pelvic sonohysterography, hysterosalpingogram, or hysteroscopy for uterine anomalies; immunological tests for lupus anticoagulant, anticardiolipin and antiphosphatidyl serine antibodies, and beta2 glycoprotein antibodies; hormonal tests for TSH, mid-luteal progesterone, and hemoglobin A1c; cult…
Lee et al. (2016) b	42	178	Unexplained RPL (no abnormal results)	Idiopathic recurrent pregnancy loss	Chromosomal analysis (parental), thyroid stimulating hormone (TSH), prolactin, blood glucose, PAI-1, natural killer (NK) cell proportion, anticardiolipin antibodies IgM/G, antiphospholipid antibodies IgM/G, lupus anticoagulant, anti-β2 glycoprotein-1 antibodies IgM/G, antinuclear antibody (ANA), protein C activity, protein S activity, antithrombin III activity, homocysteine, MTFHR gene polymorphi…
Li et al. (2002)	195	453	Unexplained RPL, for women in whom all the results of all investigations were normal	Idiopathic recurrent pregnancy loss	Prothrombotic state, including antiphospholipid syndrome, antithrombin III deficiency, protein S deficiency, protein C deficiency, and hyperhomocysteinemia. Chromosomal anomaly of either partner. Structural uterine anomaly, including various congenital uterine anomalies, submucosal fibroid, and intrauterine adhesions or fibrosis. Endocrine/endometrial defect, including hypersecretion of LH, polyc…
Liu et al. (2015)	60	232	No identified cause (normal maternal and embryonic workup)	Idiopathic recurrent pregnancy loss with euploid loss	Hysteroscopy to evaluate the presence of uterine malformations (mainly septate, bicornuate, and unicornuate uterine abnormalities), intrauterine adhesions, polyps, and submucosal uterine fibroids; pelvic ultrasonography to evaluate the presence of a polycystic ovary; blood tests to evaluate the parental couple’s chromosomes and the woman’s levels of estradiol, follicle-stimulating hormone, lutein…
Matjila et al. (2017)	89	592	Unexplained recurrent miscarriage	Idiopathic recurrent pregnancy loss	The endocrine assessment included measurements of Thyroid Stimulating Hormone (TSH), Prolactin, and a glucose tolerance test (GTT) as well as transvaginal sonography and evaluation for chronic anovulation, clinical and/ or biochemical hyperandrogenism for the diagnosis of polycystic ovary syndrome (PCOS) according to the Rotterdam criteria. Autoimmune biochemical tests for exclusion of anti-phosp…
Mehta et al. (2021)	36	62	Idiopathic RPL	Idiopathic recurrent pregnancy loss	Anatomic factors, endocrine factors, infectious causes, antiphospholipid antibody syndrome
Narjes et al. (2023)	109	280	Unexplained (idiopathic)	Idiopathic recurrent pregnancy loss	Examinations included HSG, hysteroscopy, hormonal panels (TSH, prolactin, fasting glucose), immunologic testing, parental karyotyping, and semen analysis.
Stephenson et al. (1996)	84	197	Unexplained RPL	Idiopathic recurrent pregnancy loss	Parental structural chromosomal abnormalities, endocrine disorders including luteal phase deficiency and thyroid or prolactin abnormalities, infectious causes specifically chronic endometritis, anatomical uterine factors including Müllerian tract anomalies, severe intrauterine adhesions and cervical incompetence, and autoimmune conditions including antiphospholipid antibody syndrome and undiffere…
Ticconi et al 2023	346	843	Unexplained RPL	Idiopathic recurrent pregnancy loss	Genital infections: E. Coli. Streptococcus, Ureaplasma, Mycoplasma, Chlamydia, Genital Herpes Virus. Uterine anatomical abnormalities: (a) congenital: bicorporeal uterus (Class U3), septate uterus (Class U2), hemi uterus (Class U4); (b) acquired: adenomyosis, uterine fibroids, uterine synechiae, cervical isthmic incompetence, uterine polyps. Endocrine disorders: diabetes mellitus, PCOS, thyroid d…
Vaquero et al. (2021)	137	286	Unexplained (URPL)	Idiopathic recurrent pregnancy loss	Karyotype of issue of conception (when available); karyotype of both partners; TSH, fT3, fT4; Anti-thyroglobulin antibodies, Anti-thyroid peroxidase antibodies; prothrombin 20210 mutation (factor II mutation); factor V Leiden mutation; protein S and protein C, ATIII; Lupus Anticoagulant antibodies; anticardiolipin antibodies; anti-beta-2-glycoproteins antibodies; ENA, ANA, DsDNA, antitransglutami…
